# Supplementary material for: The Effect of a Unique Region of Parvovirus B19 Capsid Protein VP1 on Endothelial Cells
Source: Biomolecules. 2021 Apr 19;11(4):606. doi: 10.3390/biom11040606 (PMC8073096; doi:10.3390/biom11040606)
Supplement: Supplementary file 1 [file biomolecules-11-00606-s001.zip]

Archive with 1 entries (1 files):
- biomolecules-1172491-supplementary.pdf
